# Supplementary material for: CD13-Mediated Pegylated Carboxymethyl Chitosan-Capped Mesoporous Silica Nanoparticles for Enhancing the Therapeutic Efficacy of Hepatocellular Carcinoma
Source: Pharmaceutics. 2023 Jan 28;15(2):426. doi: 10.3390/pharmaceutics15020426 (PMC9962034; doi:10.3390/pharmaceutics15020426)
Supplement: Supplementary file 1 [file pharmaceutics-15-00426-s001.zip]

Archive with 1 entries (1 files):
- pharmaceutics-1969057-supplementary.pdf
